# Supplementary material for: Enhancing Selectivity of Protein Biopharmaceuticals in Ion Exchange Chromatography through Addition of Organic Modifiers
Source: Int J Mol Sci. 2023 Nov 22;24(23):16623. doi: 10.3390/ijms242316623 (PMC10706461; doi:10.3390/ijms242316623)
Supplement: Supplementary file 1 [file ijms-24-16623-s001.zip]

Archive with 1 entries (1 files):
- ijms-2720513-supplementary.pdf
